# Supplementary material for: Expression profiling of serum inducible genes identifies a subset of SRF target genes that are MKL dependent
Source: BMC Mol Biol. 2004 Aug 25;5:13. doi: 10.1186/1471-2199-5-13 (PMC516031; doi:10.1186/1471-2199-5-13)
Supplement: Additional File 1 — List of serum inducible MKL-independent genesThis Microsoft Excel spreadsheet file contains a list of genes that were serum inducible (>2-fold) at either the 30, 60 or 120 minute time points and that satisfied the 90% confidence interval criteria for fold-change using the dChip software. The expression of these genes were reduced by less than 35% in the DN-MKL1 cells at each time point. The MKL-dependent genes (reduced by more than 35%) shown in Tables 1 to 3 were removed from this list to give 122 MKL-independent genes. The Affymetrix probe set information, the gene name, Genbank Accession number and Locus link identifier are shown for each of the genes. For each time point the fold induction in serum-treated wt NIH3T3 cells compared to serum-starved wt cells ('fold change') and its upper and lower confidence intervals are shown. The time points where serum induction was deemed significant for each gene are marked by asterisks (*) in the 'filtered' columns. [file 1471-2199-5-13-S1.xls]

## Sheet: Sheet1
				30 minutes				60 minutes				120 minutes
probe set	gene	Accession	LocusLink	fold change	lower CI	upper CI	filtered	fold change	lower CI	upper CI	filtered	fold change	lower CI	upper CI	filtered
1415834_at	dual specificity phosphatase 6	NM_026268	67603	4.01	3.06	5.64	*	4.37	3.02	6.46	*	2.45	1.82	3.5
1425364_a_at	solute carrier family 3 (activators of dibasic and neutral amino acid transport), member 2	U25708	17254	1.65	1.35	2		2.37	1.63	3.2		3.49	2.4	4.69	*
1448133_at	expressed sequence C87860	NM_133787	97112	1.55	1.21	2		1.99	1.56	2.57		2.65	2.21	3.3	*
1438761_a_at	ornithine decarboxylase, structural	C81193	18263	1.11	0.95	1.32		1.53	1.23	1.9		3.13	2.66	3.75	*
1448170_at	seven in absentia 2	NM_009174	20439	1.47	1.19	1.88		2.63	1.74	3.75		3.2	2.02	4.67	*
1438133_a_at	cysteine rich protein 61	BM202770	16007	35.16	29.44	42.21	*	37.4	30.27	45.92	*	17.56	14.08	21.69	*
1416041_at	serum/glucocorticoid regulated kinase	NM_011361	20393	3.75	3.08	4.56	*	4.34	3.69	5.15	*	3.67	3.13	4.34	*
1416067_at	interferon-related developmental regulator 1	NM_013562	15982	3.96	2.68	6.74	*	5.29	3.34	9.24	*	5.26	2.99	9.51	*
1416077_at	adrenomedullin	NM_009627	11535	2.8	2.28	3.41	*	3.86	3.21	4.64	*	3.12	2.58	3.76	*
1425811_a_at	cysteine rich protein 1	BF124540	13007	1.92	1.26	2.93		3.02	2.26	4.33	*	3.15	2.27	4.59	*
1448239_at	heme oxygenase (decycling) 1	NM_010442	15368	1.45	1.08	2.02		2.19	1.26	3.4		7.5	3.37	12.6	*
1448271_a_at	DEAD/H (Asp-Glu-Ala-Asp/His) box polypeptide 21 (RNA helicase II/Gu)	BM246099	56200	1.3	1.08	1.57		1.72	1.44	2.07		2.83	2.23	3.53	*
1416313_at	ALL1-fused gene from chromosome 1q	NM_019914	56772	1.55	1.2	2.05		2	1.22	2.98		3.05	2.48	3.91	*
1416342_at	tenascin C	NM_011607	21923	-1.04	-0.69	-1.55		2	1.47	2.91		5.56	3.72	8.44	*
1416345_at	translocase of inner mitochondrial membrane 8 homolog a (yeast)	NM_013898	30058	1.28	0.81	1.9		1.47	1.08	2.02		3.05	2.41	4.03	*
1416350_at	Kruppel-like factor 16	NM_078477	118445	1.22	0.91	1.74		2.09	1.56	2.98		2.75	2.03	3.95	*
1448325_at	myeloid differentiation primary response gene 116	NM_008654	17872	2.45	2.02	3.01	*	3.06	2.01	4.27	*	3.34	1.16	5.71
1416431_at	RIKEN cDNA 2310057H16 gene	NM_026473	67951	1.87	1.54	2.31		2.54	1.94	3.27		3.28	2.55	4.19	*
1416442_at	immediate early response 2	NM_010499	15936	12.2	9.59	16.55	*	8.05	5.87	11.38	*	3.61	2.35	5.39	*
1416505_at	nuclear receptor subfamily 4, group A, member 1	NM_010444	15370	11.39	6.95	26.61	*	14.25	8.53	33.43	*	8.85	5.33	20.74	*
1416693_at	forkhead box C2	NM_013519	14234	-1.12	-0.87	-1.43		1.45	0.99	2		5.79	4.65	7.3	*
1416755_at	DnaJ (Hsp40) homolog, subfamily B, member 1	NM_018808	81489	2.46	1.71	3.33		2.7	2.28	3.26	*	1.26	0.97	1.62
1448503_at	myeloid cell leukemia sequence 1	BC005427	17210	2.35	2.05	2.7	*	2.5	2.17	2.89	*	2.21	1.89	2.58
1448529_at	thrombomodulin	NM_009378	21824	1.22	0.89	1.66		1.8	1.06	2.71		5.58	4.2	7.48	*
1416953_at	connective tissue growth factor	NM_010217	14219	19.67	13.56	30.83	*	46.72	31.08	74.34	*	44.37	20.37	79.74	*
1416998_at	regulator for ribosome resistance homolog (S. cerevisiae)	NM_021511	59014	1.12	0.87	1.44		1.41	1.08	1.83		2.57	2.13	3.16	*
1448568_a_at	solute carrier family 20, member 1	NM_015747	20515	1.84	1.43	2.29		2.84	1.45	4.27		4.32	2.92	5.79	*
1417065_at	early growth response 1	NM_007913	13653	17.04	12.71	23.39	*	14.55	10.12	20.69	*	2.38	1.47	3.58
1448594_at	WNT1 inducible signaling pathway protein 1	NM_018865	22402	-1.02	-0.78	-1.31		1.65	1.01	2.44		4.17	2.55	6.14	*
1417164_at	dual specificity phosphatase 10	NM_022019	63953	1.42	1.24	1.64		2.3	1.85	2.82		2.34	2.02	2.72	*
1417262_at	prostaglandin-endoperoxide synthase 2	M88242	19225	17.5	11.51	26.41	*	20.95	15.99	29.39	*	21.91	13.56	33.91	*
1417406_at	RIKEN cDNA 1110032C13 gene	AF366401	55942	2.81	2.24	3.51	*	3.11	2.63	3.73	*	1.58	1.34	1.9
1417409_at	Jun oncogene	BC002081	16476	3.04	2.39	3.88	*	3.01	2.53	3.68	*	1.35	0.98	1.81
1453851_a_at	growth arrest and DNA-damage-inducible 45 gamma	AK007410	23882	12.29	8.08	20.78	*	14.37	7.73	26.04	*	5.28	3.74	8.66	*
1417612_at	immediate early response 5	NM_010500	15939	3.24	2.25	4.37	*	3.57	2.36	4.94	*	2.69	1.96	3.54
1417654_at	syndecan 4	NM_011521	20971	1.25	0.78	2.48		2.13	0.23	5.35		3.69	2.04	7.59	*
1448830_at	dual specificity phosphatase 1	NM_013642	19252	8.81	7.23	10.72	*	3.67	2.67	4.8	*	-1.02	-0.75	-1.47
1452519_a_at	zinc finger protein 36	X14678	22695	11.18	7.69	15.02	*	9.3	5.45	13.43	*	2.17	1.64	2.76
1460220_a_at	colony stimulating factor 1 (macrophage)	NM_007778	12977	1.1	0.86	1.38		2.42	1.45	3.46		4.13	2.82	5.56	*
1418025_at	basic helix-loop-helix domain containing, class B2	NM_011498	20893	1.19	0.95	1.47		3.49	2.31	4.8	*	2.72	2.06	3.48	*
1460227_at	tissue inhibitor of metalloproteinase 1	BC008107	21857	1.15	0.86	1.58		2.56	1.5	3.94		5.16	3.22	7.73	*
1427742_a_at	core promoter element binding protein	AF072403	23849	2.53	2.05	3.15	*	3	2.02	4.14	*	-1.04	-0.78	-1.43
1418349_at	diphtheria toxin receptor	NM_010415	15200	2.36	1.94	2.96		8.84	5.25	13.1	*	16.14	11.01	22.49	*
1418492_at	protein related to DAN and cerberus	NM_011825	23893	1.24	0.99	1.56		1.43	0.98	1.96		3.31	2.39	4.42	*
1418571_at	tumor necrosis factor receptor superfamily, member 12a	NM_013749	27279	2.29	1.81	2.9		4.17	3.09	5.51	*	5.76	4.39	7.48	*
1418687_at	activity regulated cytoskeletal-associated protein	NM_018790	11838	3.78	2.55	5.18	*	3.06	2.28	3.97	*	1.29	1	1.65
1424942_a_at	myelocytomatosis oncogene	BC006728	17869	2.8	2.07	3.61	*	5.09	3.69	6.62	*	3.08	1.8	4.44
1418823_at	ADP-ribosylation factor 6	BC003478	11845	1.47	1.3	1.67		1.55	1.13	2.01		2.47	2.06	2.93	*
1418932_at	nuclear factor, interleukin 3, regulated	AY061760	18030	1.73	1.45	2.02		3.08	2.02	4.18	*	2.06	1.25	2.92
1418936_at	v-maf musculoaponeurotic fibrosarcoma oncogene family, protein F (avian)	BC022952	17133	2.66	2.11	3.49	*	4.43	2.68	6.64	*	4.58	3.58	6.05	*
1419080_at	glial cell line derived neurotrophic factor	NM_010275	14573	1.24	0.93	1.6		1.53	1.05	2.08		3.66	2.57	4.9	*
1419149_at	serine (or cysteine) proteinase inhibitor, clade E, member 1	NM_008871	18787	15.55	13.38	18.28	*	27.46	18.05	37.85	*	31.5	23.51	40.61	*
1419184_a_at	four and a half LIM domains 2	NM_010212	14200	2.41	1.92	2.94		3.24	2.46	4.08	*	3.37	2.92	3.88	*
1419647_a_at	immediate early response 3	NM_133662	15937	4.25	2.53	6.49	*	5.02	2.94	7.71	*	3.99	2.35	6.11	*
1449982_at	interleukin 11	NM_008350	16156	1.19	0.85	1.72		1.61	1.23	2.24		2.84	2.17	3.94	*
1420909_at	Mus musculus adult male medulla oblongata cDNA, RIKEN full-length enriched library, clone:6330442K08 product:unknown EST, full insert sequence.	AI606078		1.4	1.09	1.76		1.89	1.11	2.73		5.44	3.14	7.95	*
1420961_a_at	Nd1	NM_028582	117198	1.32	0.96	1.85		1.53	0.97	2.28		3.47	2.57	4.82	*
1420965_a_at	ectodermal-neural cortex 1	BM120053	13803	2.29	1.78	2.86		3.69	3.05	4.4	*	2.26	1.68	2.9
1420991_at	cardiac responsive adriamycin protein	NM_013468	107765	4.09	3.07	5.47	*	4.79	2.87	7.11	*	2.85	2.26	3.68	*
1421151_a_at	Eph receptor A2	NM_010139	13836	1.92	1.52	2.57		3.09	2.08	4.5	*	4.41	3.41	5.97	*
1450232_at	hypothetical protein MGC38336	BF137345	230734	1.55	1.05	2.35		2.42	1.82	3.48		3.74	2.74	5.48	*
1450264_a_at	choline kinase	NM_013490	12660	1.24	1	1.59		1.63	1.09	2.31		2.86	2.08	3.91	*
1450377_at	thrombospondin 1	M87276	21825	7.6	6.09	9.73	*	10.31	7.18	14.28	*	11.63	6.34	17.86	*
1450387_s_at	adenylate kinase 4	NM_009647	11639	1.26	1.06	1.49		1.1	0.73	1.49		3.09	2.34	3.93	*
1422053_at	inhibin beta-A	NM_008380	16323	1.61	1.39	1.9		2.26	1.75	2.87		2.85	2.24	3.59	*
1422134_at	FBJ osteosarcoma oncogene B	NM_008036	14282	6.86	4.42	10.93	*	6.98	3.97	11.65	*	1.61	1.14	2.45
1422169_a_at	brain derived neurotrophic factor	AY057913	12064	1.64	1.44	1.87		2.43	2.09	2.81	*	2.45	1.94	3
1422537_a_at	inhibitor of DNA binding 2	NM_010496	15902	1.51	1.24	1.89		3.65	2.42	5.14	*	2.46	1.79	3.29
1422702_at	ornithine decarboxylase antizyme inhibitor	NM_018745	54375	1.73	1.56	1.91		2.2	1.89	2.53		2.82	2.19	3.48	*
1452521_a_at	urokinase plasminogen activator receptor	X62701	18793	1.52	1.24	1.87		2.33	1.95	2.82		3.87	3.12	4.79	*
1423025_a_at	schwannomin interacting protein 1	NM_013928	30953	1	0.71	1.4		1.3	0.93	1.8		3.74	3.01	4.85	*
1423100_at	FBJ osteosarcoma oncogene	AV026617	14281	57.45	33.42	127.75	*	18.42	8.27	43.4	*	1.71	0.82	3.97
1423267_s_at	integrin alpha 5 (fibronectin receptor alpha)	AW259495	16402	2.66	1.85	3.69		5.68	2.77	9.04	*	8.55	5.93	11.86	*
1423389_at	MAD homolog 7 (Drosophila)	BF226166	17131	1.61	1.33	1.96		3.47	2.97	4.1	*	2.63	1.97	3.4
1450986_at	nucleolar protein 5	BB729616	55989	1.54	1.11	2.07		1.25	0.99	1.59		2.46	2.05	3.04	*
1423505_at	transgelin	BB114067	21345	2.84	2.21	3.73	*	4.05	3.12	5.35	*	4.32	3.36	5.66	*
1451021_a_at	Kruppel-like factor 5	BI465857	12224	-1.05	-0.79	-1.41		1.74	1.4	2.21		2.51	2.01	3.22	*
1423884_at	testis expressed gene 292	BC027399	21771	1.12	0.9	1.35		1.25	1.08	1.44		2.42	2.18	2.68	*
1423903_at	DNA segment, Chr 7, ERATO Doi 458, expressed	BC013673	52118	1.97	1.58	2.42		2.36	1.74	3.05		3.5	2.76	4.35	*
1424001_at	Mki67 (FHA domain) interacting nucleolar phosphoprotein	AY030275	67949	1.1	0.86	1.38		1.45	1.19	1.77		2.46	2.1	2.92	*
1424048_a_at	RIKEN cDNA 1500005G05 gene	BC024618	72017	1.23	0.82	1.78		1.28	0.8	1.93		2.68	2.01	3.66	*
1451272_a_at	RIKEN cDNA 2510010F15 gene	BC016117	67921	1.17	0.99	1.38		1.77	1.58	1.99		2.48	2.19	2.83	*
1424208_at	prostaglandin E receptor 4 (subtype EP4)	BC011193	19219	2.25	1.72	3.02		2.74	2.1	3.67	*	-1.54	-1.16	-1.98
1424211_at	RIKEN cDNA 5730438N18 gene	BC011293	70556	1.34	1.13	1.59		1.78	1.53	2.1		2.73	2.22	3.33	*
1424356_a_at	cDNA sequence BC019776	BC024445	210029	1.57	1.29	1.96		1.99	1.31	2.82		2.74	2.08	3.61	*
1427682_a_at	early growth response 2	X06746	13654	18.37	8.86	56.67	*	15.79	8.71	47.59	*	3.89	1.89	11.98
1451382_at	RIKEN cDNA 1810008K03 gene	BC025169	69065	2.9	2.05	4.81	*	5.58	2.95	10.26	*	5.11	2.04	10.06	*
1426037_a_at	regulator of G-protein signaling 16	U94828	19734	3.11	2.15	4.76	*	8.91	6.13	13.65	*	9.39	6.76	14.09	*
1424938_at	six transmembrane epithelial antigen of the prostate	AF297098	70358	1.2	0.9	1.58		1.38	0.85	2		3.3	2.64	4.15	*
1425895_a_at	inhibitor of DNA binding 1	U43884	15901	4.9	3.55	7.38	*	19.59	13.52	30.18	*	8.82	5.69	13.99	*
1425837_a_at	CCR4 carbon catabolite repression 4-like (S. cerevisiae)	AF199491	12457	7.19	4.78	10.84	*	17.82	11.28	27.43	*	19.17	12.16	29.48	*
1426575_at	RIKEN cDNA 9530058O11 gene	AV253843	208449	1.38	1.07	1.8		2.81	2.22	3.62	*	3.34	2.54	4.41	*
1426599_a_at	solute carrier family 2 (facilitated glucose transporter), member 1	BM209618	20525	2.02	1.25	3.12		3	1.81	4.68		4.06	2.68	6.09	*
1426721_s_at	Mus musculus adult male olfactory brain cDNA, RIKEN full-length enriched library, clone:6430549I20 product:hypothetical WWE domain/Zinc finger C-x8-C-x5-C-x3-H type containing protein, full insert sequence.	BB667071		2.11	1.32	2.95		3.01	2.05	4.05	*	2.2	1.8	2.66
1426812_a_at	RIKEN cDNA 9130404D14 gene	BF166604	227737	1.11	0.98	1.26		1.48	1.06	1.92		2.6	2.32	2.91	*
1452214_at	RIKEN cDNA 9130011J04 gene	AK018608	71615	1.3	1.13	1.52		3.03	2.06	4.1	*	3.41	2.23	4.71	*
1426875_s_at	neoplastic progression 3	BM210600	18154	1.38	0.95	2.25		1.64	0.99	2.83		3.32	2.32	5.39	*
1427005_at	serum-inducible kinase	BM234765	20620	3.14	2.69	3.75	*	4.48	3.26	5.94	*	2.93	1.89	4.13
1452288_at	expressed sequence BB128963	BG071933	233315	1.04	0.91	1.18		1.61	1.31	1.93		2.68	2.33	3.06	*
1454197_a_at	gb:AK016771.1 /DB_XREF=gi:12855682 /FEA=mRNA /CNT=1 /TID=Mm.24770.2 /TIER=ConsEnd /STK=0 /UG=Mm.24770 /LL=74079 /UG_GENE=4933411H20Rik /UG_TITLE=RIKEN cDNA 4933411H20 gene /DEF=Mus musculus adult male testis cDNA, RIKEN full-length enriched library, clone:4933411H20:hypothetical protein, full insert sequence.	AK016771		1.09	0.97	1.23		1.38	1.19	1.6		2.93	2.65	3.26	*
1452414_s_at	RIKEN cDNA 6720480F16 gene	BB051286	108673	1.11	0.98	1.25		1.46	1.17	1.78		2.44	2	2.92	*
1427475_a_at	gb:BC002020.1 /DB_XREF=gi:13937615 /FEA=mRNA /CNT=24 /TID=Mm.6384.2 /TIER=ConsEnd /STK=0 /UG=Mm.6384 /LL=18175 /UG_GENE=Nrap /UG_TITLE=nebulin-related anchoring protein /DEF=Mus musculus, clone IMAGE:3495171, mRNA.	BC002020		1	0.72	1.39		1.97	1.1	3.04		2.76	2.06	3.75	*
1427894_at	Slit-like 2 (Drosophila)	AK012169	246154	1.18	0.92	1.48		2.67	1.84	3.59		4.26	3.24	5.4	*
1428301_at	RIKEN cDNA 2610042L04 gene	BM195235	67055	1.95	1.64	2.3		1.88	1.58	2.24		2.95	2.52	3.46	*
1428319_at	RIKEN cDNA 2410002J21 gene	AK010339	71959	1.6	1.35	1.9		2.18	1.72	2.7		2.63	2.28	3.05	*
1428869_at	nucleolar and coiled-body phosphoprotein 1	BM236574	70769	1.21	0.99	1.47		1.43	0.95	1.94		2.68	2.28	3.16	*
1428942_at	metallothionein 2	AA796766	17750	1.59	1.08	2.55		2.55	1.75	4.07		3.43	2.51	5.31	*
1433502_s_at	Mus musculus, Similar to hypothetical protein FLJ10534, clone MGC:28320 IMAGE:4014819, mRNA, complete cds	BM213835		1.21	1.02	1.46		1.54	1.2	1.96		2.49	2.13	2.97	*
1433842_at	leucine rich repeat (in FLII) interacting protein 1	BG069059	16978	1.18	1.01	1.4		1.66	1.23	2.15		3.72	3.18	4.41	*
1434180_at	hypothetical protein MGC36305	BE994235	218952	1.55	1.21	1.99		3.47	2.8	4.32	*	4.89	3.77	6.28	*
1434239_at	eukaryotic translation initiation factor 4A2	AW554921	13682	-1.01	-0.79	-1.29		1.16	0.86	1.54		2.7	2.27	3.31	*
1434496_at	cytokine inducible kinase	BM947855	12795	2.83	2.04	4.34	*	7.62	3.59	13.61	*	8.32	3.4	15.37	*
1434513_at	ESTs, Weakly similar to serine-arginine-rich splicing regulatory protein 86 [Rattus norvegicus] [R.norvegicus]	BQ030867		1.09	0.91	1.3		2.09	1.75	2.48		3.03	2.52	3.64	*
1435162_at	protein kinase, cGMP-dependent, type II	BB823350	19092	1.02	0.83	1.33		1.45	1.12	1.94		2.72	2.19	3.54	*
1435872_at	proviral integration site 1	BE631223	18712	2.73	1.5	4.2		3.26	2.39	4.42	*	2.69	1.94	3.68
1455685_at	Mus musculus adult male urinary bladder cDNA, RIKEN full-length enriched library, clone:9530064J02 product:unknown EST, full insert sequence.	BM118009		1.01	0.81	1.26		1.21	0.98	1.51		2.46	2.02	3.04	*
1436584_at	sprouty homolog 2 (Drosophila)	BB529691	24064	1.79	0.78	2.89		2.79	2.16	3.55	*	3.39	2.31	4.63	*
1455834_x_at	transforming, acidic coiled-coil containing protein 3	BB787809	21335	2.47	2	3.19	*	2.75	2.21	3.58	*	1.46	1.13	1.94
1455841_s_at	expressed sequence AI504353	BB251524	101612	-1	-0.81	-1.22		1.42	1.17	1.73		2.9	2.38	3.57	*
1437270_a_at	B-cell stimulating factor 3	BB825816	56708	1.85	1.52	2.26		2.49	1.5	3.58		4.72	3.87	5.76	*
1437419_at	Bmp2-inducible kinase	BB329439	140780	1.32	1.11	1.59		1.48	1.16	1.88		2.58	2.01	3.29	*
1456117_at	Mus musculus 9 days embryo whole body cDNA, RIKEN full-length enriched library, clone:D030064A17 product:hypothetical protein, full insert sequence.	AV228374		-1.05	-0.9	-1.21		1.01	0.79	1.25		3.09	2.7	3.56	*
